# Supplementary material for: Multifunctional Slippery Polydimethylsiloxane/Carbon Nanotube Composite Strain Sensor with Excellent Liquid Repellence and Anti-Icing/Deicing Performance
Source: Polymers (Basel). 2022 Jan 20;14(3):409. doi: 10.3390/polym14030409 (PMC8838627; doi:10.3390/polym14030409)
Supplement: Supplementary file 1 [file polymers-14-00409-s001.zip]

Archive with 6 entries (6 files):
- polymers-1540157-supplementary.pdf
- Video S1.mp4
- Video S2..mp4
- Video S3.mp4
- Video S4.mp4
- Video S5.mp4
